# Supplementary material for: Organic vs. Non-Organic Plant-Based Foods—A Comparative Study on Phenolic Content and Antioxidant Capacity
Source: Plants (Basel). 2023 Jan 1;12(1):183. doi: 10.3390/plants12010183 (PMC9824154; doi:10.3390/plants12010183)
Supplement: Supplementary file 1 [file plants-12-00183-s001.zip]

Archive with 1 entries (1 files):
- plants-2114330-supplementary.pdf
